# Supplementary material for: Singapore’s Total Diet Study (2021–2023): Study Design, Methodology, and Relevance to Ensuring Food Safety
Source: Foods. 2024 Feb 6;13(4):511. doi: 10.3390/foods13040511 (PMC10887509; doi:10.3390/foods13040511)
Supplement: Supplementary file 1 [file foods-13-00511-s001.zip]

Archive with 4 entries (4 files):
- foods-2820168-supplementary/~$S Manuscript 1 (study design) [Suppl Info].docx
- foods-2820168-supplementary/Table S3 (Method Validation Parameters).xlsx
- foods-2820168-supplementary/Table S4 (Food Consumption Data).xlsx
- foods-2820168-supplementary/TDS Manuscript 1 (study design) [Suppl Info].pdf
