# Supplementary material for: Singapore’s Total Diet Study (2021–2023): Study Design, Methodology, and Relevance to Ensuring Food Safety
Source: Foods. 2024 Feb 6;13(4):511. doi: 10.3390/foods13040511 (PMC10887509; doi:10.3390/foods13040511)
Supplement: Supplementary file 1 [file foods-13-00511-s001.zip › foods-2820168-supplementary/Table S3 (Method Validation Parameters).xlsx]

## Sheet: Data
	Heavy metals												Mycotoxins						Phytotoxins		Persistent organic pollutants			Processed contaminants					Food contact chemicals		Pesticide residues
Parameters	Aluminium	Antimony	Arsenic	Inorganic Arsenic	Cadmium	Chromium	Lead	Mercury	Methylmercury	Nickel	Selenium	Tin	Aflatoxins	DON & its derivatives	Ergot alkaloids	Fumonisins	Ochratoxins	Zearalenone & its derivatives	Pyrrolizidine alkaloids	Tropane alkaloids	Dioxins	Dioxin-like PCBs	PFAS	3-MCPD	Furans	Heterocyclic aromatic amines (HAAs)	Nitrosamines	Polyaromatic hydrocarbons (PAHs)	Plasticisers	Bisphenols	Carbamates	Dithiocarbamates	Herbicides	Neonicotinoids	Organochlorines	Organophosphorus	Pyrethroids	Strobilurins	Triazoles and imidazoles	Other pesticides
Selectivity (Rs)	NA	NA	NA	NA	NA	NA	NA	NA	3.2	NA	NA	NA	> 1	> 1	> 1	> 1	> 1	> 1	> 1	> 1	> 2 product ions	> 2 product ions	> 2 product ions	> 2 product ions	> 2 product ions	> 2 product ions	> 2 product ions	> 2 product ions	> 2 product ions	> 2 product ions	2 product ions	2 product ions	2 product ions	2 product ions	2 product ions	2 product ions	2 product ions	2 product ions	2 product ions	2 product ions
Linearity (R2)	> 0.995	> 0.995	> 0.995	> 0.99	> 0.995	> 0.995	> 0.995	> 0.99	> 0.99	> 0.995	> 0.995	> 0.995	> 0.99	> 0.99	> 0.99	> 0.99	> 0.99	> 0.99	> 0.99	> 0.99	> 0.99	> 0.99	> 0.99	> 0.99	> 0.99	> 0.99	> 0.95	> 0.99	> 0.99	> 0.99	≥ 0.95	≥ 0.95	≥ 0.95	≥ 0.95	≥ 0.95	≥ 0.95	≥ 0.95	≥ 0.95	≥ 0.95	≥ 0.95
Cal Range (ppb)	0 - 360	0 - 120	0 - 120	0 - 6	0 - 20	0 - 18	0 - 20	0 - 10	0 - 20	0 - 18	0 - 120	0 - 120	0.025 - 1 (AFB1 & G1) 0.00625 - 0.25 (AFB2 & G2)	10 - 500	1 - 20	10 - 50	0.5 - 10	10 - 50	50 - 200 (Retrorsine-N-Oxide & Riddelline-N-Oxide) 2.5 - 25 (All others)	4 - 100	0.1 - 5	0.25 - 12.5	0 - 8	0 - 640	0 - 150	0 - 32	0 - 100	0 - 100	150 - 2000 (DBP, BBP, DEHA, DEHP, DNOP, DNDP) 500 - 5000 (DINP, DIDP)	0.5 - 100	5 - 2000	5 - 2000	5 - 2000	5 - 2000	5 - 2000	5 - 2000	5 - 2000	5 - 2000	5 - 2000	10 - 1000
Accuracy (%)	106	107.4	99.5	94.2	98.8	103.5	108	98.4	95.1	102.3	90.1	110.8	75 - 120	60 - 121	65 - 120	75 - 125	61 - 88	75 - 125	-	80 - 96	85.1 - 106.9	75.0 - 110.2	87.1 - 115.4	92.7 - 106.3	80.3 - 118.9	70.7 - 113.2	75.1 - 123.7	83.7 - 104.4	86.9 - 107.9	78.7 - 100.9	70 - 120	70 - 120	70 - 120	70 - 120	70 - 120	70 - 120	70 - 120	70 - 120	70 - 120	70 - 120
Precision (%)	1.24	1.3	3.1	4.65	3.5	2.36	2.2	1.17	4.92	2.6	1.6	1.3	< 15	< 15	< 20	< 20	< 25	< 20	< 20	< 20	2.88 - 3.88	3.76 - 5.42	0.97 - 4.78	2.3 - 6.2	6.69 - 10.7	0.19 - 6.40	3.42 - 11.16	2.38 - 7.28	3.38 - 5.98	1.74 - 3.21	≤ 20	≤ 20	≤ 20	≤ 20	≤ 20	≤ 20	≤ 20	≤ 20	≤ 20	≤ 20
