# Supplementary material for: Singapore’s Total Diet Study (2021–2023): Study Design, Methodology, and Relevance to Ensuring Food Safety
Source: Foods. 2024 Feb 6;13(4):511. doi: 10.3390/foods13040511 (PMC10887509; doi:10.3390/foods13040511)
Supplement: Supplementary file 1 [file foods-13-00511-s001.zip › foods-2820168-supplementary/Table S4 (Food Consumption Data).xlsx]

## Sheet: Data
Food Consumption Survey (24h-recall method), 2021
		Whole Population (15 to 92 years old)				Eaters only (15 to 92 years old)				Body Weights
Food Category	Mapped TDS Food Name	No. of Subjects	Chronic Cons(Mean, Pop), g/kg bw	Chronic Cons(Median, Pop), g/kg bw	Chronic Cons(P95, Pop), g/kg bw	No. of Eaters (Chronic Cons)	Chronic Cons(Mean, Eaters only), g/kg bw	Chronic Cons(Median, Eaters only), g/kg bw	Chronic Cons(P95, Eaters only), g/kg bw	Mean Body Weight (Eaters), kg bw	Mean Body Weight (Pop), kg bw
Bakery products	Biscuit	2014	0.0197191	0	0.0959143	80.75	0.456999	0.362975	1.18111	63.9648	65.0615
Bakery products	Bun, custard	2014	0.00993161	0	0	24	0.833427	0.662426	1.8	63.75	65.0615
Bakery products	Cake	2014	0.0116221	0	0.0830882	23.875	0.681278	0.618559	1.14816	66.3963	65.0615
Bakery products	Kueh, no coconut	2014	0.00256562	0	0	10	0.516717	0.452703	0.859684	71.6	65.0615
Bakery products	Kueh, with coconut	2014	0.00450238	0	0	12	0.755649	0.704375	1.55917	63.3333	65.0615
Bakery products	Pancake	2014	0.0119316	0	0	22	0.793783	0.718232	1.64633	61.3125	65.0615
Bakery products	Pastry	2014	0.00540768	0	0	16	0.663965	0.525935	1.46733	63.8552	65.0615
Bakery products	Puff and pie	2014	0.00767914	0	0	14.3333	0.944461	0.802354	1.98098	66.9901	65.0615
Bakery products	Savoury bun (bao)	2014	0.00665183	0	0	19.75	0.743198	0.631775	1.25016	68.0544	65.0615
Bakery products	Sweet bun (bao)	2014	0.00991004	0	0	26.7	0.763207	0.626961	1.50469	63.7471	65.0615
Bakery products	White bread	2014	0.0497041	0	0.164831	158.5	0.713064	0.615497	1.48649	65.2497	65.0615
Bakery products	Wholemeal bread	2014	0.0340655	0	0.185714	201	0.489862	0.403912	1.22159	64.6229	65.0615
Beverages	Alcohol, beer	2014	0.092686	0	0	64	2.91671	2.20908	7.5747	68.0625	65.0615
Beverages	Alcohol, red wine	2014	0.0443441	0	0	53	1.68508	1.25758	4.33815	64.3962	65.0615
Beverages	Alcohol, white wine	2014	0.00804269	0	0.0119048	176.333	1.26544	0.817157	3.20701	64.3089	65.0615
Beverages	Carbonated soft drink	2014	0.698547	0	4.16122	377	3.73176	2.7666	9.40474	66.8355	65.0615
Beverages	Cocoa powder	2014	0.00880706	0	0	11	1.61249	1.78571	2.56568	70	65.0615
Beverages	Energy drinks (e.g. red bull)	2014	0.0115178	0	0	11	2.10881	1.92308	3.1155	64	65.0615
Beverages	Freshly brewed coffee	2014	0.982906	0	4.54545	653	3.0315	2.5	6.46552	66.1026	65.0615
Beverages	Green tea and chinese tea	2014	0.0308008	0	0	24.5	2.4633	2.00635	4.37295	62.5476	65.0615
Beverages	Instant coffee	2014	0.273763	0	1.62549	225.5	2.28223	1.80442	4.416	62.5459	65.0615
Beverages	Isotonic sport drinks (canned/bottled)	2014	0.030487	0	0	16	3.83755	2.54087	8.38964	60.375	65.0615
Beverages	Juice drink (manufactured, excluding freshly prepared juices)	2014	0.0378275	0	0	35	2.11901	1.5831	4.88782	64.6542	65.0615
Beverages	Malted, cereal or chocolate drink	2014	0.0587111	0	0.221607	91.6	1.44836	1.13655	3.04374	64.1098	65.0615
Beverages	Milk tea	2014	0.0460061	0	0	41.6667	2.56004	2.49618	4.50449	61.4336	65.0615
Beverages	Non-carbonated sweetened beverage	2014	0.0232317	0	0	20.8	2.22265	2.02658	4.11102	66.0042	65.0615
Beverages	Red (english) tea	2014	0.333282	0	1.66771	223.75	3.25957	2.54111	7.14539	64.3151	65.0615
Beverages	Sugarcane juice	2014	0.0189007	0	0	19	2.00347	2.19167	2.92222	60.2632	65.0615
Brassica vegetables	Broccoli	2014	0.06609	0	0.404762	248	0.536715	0.317957	1.57764	64.6452	65.0615
Brassica vegetables	Cabbage	2014	0.0833437	0	0.363299	239.333	0.831376	0.660334	2.06539	65.8341	65.0615
Brassica vegetables	Cauliflower	2014	0.0396903	0	0	86	0.929492	0.742851	1.74452	64.8953	65.0615
Brassica vegetables	Preserved / pickled vegetable	2014	0.00465772	0	0.0232639	38.2	0.386739	0.14753	1.5678	64.0153	65.0615
Composite foods	Boba (tapioca pearl)	2014	0.00177754	0	0	7.5	0.414836	0.175034	1.31957	63.0909	65.0615
Composite foods	Carrot cake (菜头粿)	2014	0.0393748	0	0.042269	106.333	0.917926	0.644529	2.44512	65.7068	65.0615
Composite foods	Curry gravy (fish)	2014	0.0366656	0	0.185934	72	1.05104	0.7739	2.65829	66.9426	65.0615
Composite foods	Curry gravy (meat)	2014	0.077678	0	0.214946	71.8333	2.43693	1.28912	7.31167	68.911	65.0615
Composite foods	Dhal	2014	0.121354	0	0	68	3.64787	3.14634	8.34006	64.2059	65.0615
Composite foods	Idli	2014	0.023599	0	0	21	2.26325	2.34375	3.94737	68.2857	65.0615
Composite foods	Kimchi	2014	0.0101991	0	0	34	0.604148	0.275253	2.56753	61.3529	65.0615
Composite foods	Meat dumpling	2014	0.014297	0	0.0481563	44.125	0.692667	0.625035	1.47173	65.9023	65.0615
Composite foods	Mushroom soup (canned, instant, prepared)	2014	0.0362252	0	0	31	2.35347	2.424	5.18162	62.2581	65.0615
Composite foods	Orh luak (fried oyster omelette)	2014	0.00144141	0	0	60	0.0483832	0.0207167	0.127488	66.8667	65.0615
Composite foods	Pizza	2014	0.0059291	0	0	12	0.9951	0.765852	2.47755	69.9167	65.0615
Composite foods	Putu mayam	2014	0.000787541	0	0	2	0.793053	0.793053	1.13431	62.5	65.0615
Composite foods	You tiao	2014	0.0146448	0	0	60	0.491577	0.4625	1.09989	66.6333	65.0615
Confectionary	Candy / sweet	2014	0.000913485	0	0	8	0.22997	0.192049	0.590726	61.25	65.0615
Confectionary	Chocolate	2014	0.00740822	0	0	54.5	0.272866	0.190005	0.737846	64.5627	65.0615
Confectionary	Dairy pudding	2014	0.0012303	0	0	1.5	1.44053	1.44053	1.6937	60.5	65.0615
Confectionary	Honey	2014	0.00600417	0	0	44	0.345497	0.184211	0.485042	62.0909	65.0615
Confectionary	Jelly	2014	0.00354394	0	0	5.5	1.60431	1.30539	2.48079	63.2857	65.0615
Confectionary	Syrup	2014	0.0043857	0	0	16.3333	0.668018	0.580329	1.68476	66.8636	65.0615
Eggs and egg products	Century egg	2014	0.00785319	0	0	49	0.322782	0.252055	0.835119	68.2653	65.0615
Eggs and egg products	Egg	2014	0.0823024	0	0.394452	287	0.502257	0.330828	1.19564	65.6957	65.0615
Eggs and egg products	Egg tofu	2014	0.013749	0	0	51	0.542952	0.5	1.07919	68.8824	65.0615
Eggs and egg products	Salted duck egg	2014	0.00379564	0	0	33.5	0.181422	0.131019	0.490773	64.136	65.0615
Fats and oils	Animal fat	2014	0.0028014	0	0.00884781	106	0.0532266	0.0167214	0.104727	67.1038	65.0615
Fats and oils	Olive oil	2014	0.0042676	0	0.0178253	64	0.183238	0.107143	0.565843	63.1051	65.0615
Fats and oils	Vegetable oil	2014	0.0163876	0	0.084935	305.833	0.242275	0.0893107	0.938654	67.2283	65.0615
Fish and seafood	Anchovy	2014	0.00798838	0	0.0466667	150	0.107257	0.0721726	0.296385	63.46	65.0615
Fish and seafood	Canned sardine	2014	0.00640018	0	0	13.5	1.06552	0.740524	3.17922	67.8	65.0615
Fish and seafood	Canned tuna	2014	0.0113139	0	0	28.5	0.683473	0.655649	1.2718	62.9902	65.0615
Fish and seafood	Catfish	2014	0.0102728	0	0	11	1.60668	0.989745	4.85679	66.1518	65.0615
Fish and seafood	Clam	2014	0.00763491	0	0	16.5	0.930302	0.654951	2.47557	64.15	65.0615
Fish and seafood	Cockle	2014	0.00677183	0	0	101	0.135034	0.120376	0.261818	68.0891	65.0615
Fish and seafood	Crab	2014	0.0115329	0	0	25	0.929088	0.808642	1.94085	69.2	65.0615
Fish and seafood	Fish ball, fish cake and related product	2014	0.0284938	0	0.161365	230.8	0.3038	0.251404	0.643503	66.061	65.0615
Fish and seafood	Fish head	2014	0.0686434	0	0	34	4.06611	0.854047	16.4214	63.2353	65.0615
Fish and seafood	Fish nugget and related product	2014	0.00387143	0	0	17.5	0.382138	0.31971	0.675141	66.4529	65.0615
Fish and seafood	Fish roe	2014	0.000105672	0	0	2	0.106411	0.106411	0.126182	74.5	65.0615
Fish and seafood	Grouper	2014	0.0413565	0	0	84	0.989185	0.715497	2.65376	63.0578	65.0615
Fish and seafood	Kuning and related fishes	2014	0.00532451	0	0	11	0.974869	0.708333	2.23077	69	65.0615
Fish and seafood	Lobster / crayfish	2014	0.00141132	0	0	3	0.835733	0.669164	1.53604	65.125	65.0615
Fish and seafood	Mackerel and related fishes (e.g. batang)	2014	0.0472423	0	0	45.25	1.42857	1.41639	2.81914	65.4271	65.0615
Fish and seafood	Mussel	2014	0.000358396	0	0	6	0.120302	0.0755048	0.284552	69.5	65.0615
Fish and seafood	Oyster	2014	0.00173527	0	0	20	0.174741	0.155671	0.403087	62.15	65.0615
Fish and seafood	Prawn / shrimp	2014	0.0341348	0	0.154953	230.2	0.373944	0.268017	0.932087	66.117	65.0615
Fish and seafood	Salmon	2014	0.0887264	0	0.488465	147	1.21561	0.794423	3.51433	63.2517	65.0615
Fish and seafood	Salted fish and related product	2014	0.00175975	0	0	90	0.0393793	0.0288136	0.0901786	64.6333	65.0615
Fish and seafood	Scallop	2014	0.00751208	0	0	40.5	0.408975	0.395111	0.883575	66.0083	65.0615
Fish and seafood	Sea cucumber	2014	0.00568991	0	0	5	2.29189	0.494612	7.68105	67.8	65.0615
Fish and seafood	Seabass	2014	0.0157707	0	0	21	1.51248	1.665	3.14151	70.7143	65.0615
Fish and seafood	Snapper	2014	0.024081	0	0.0625883	48.25	1.08043	0.662405	2.92655	64.1336	65.0615
Fish and seafood	Squid / cuttlefish	2014	0.0195093	0	0.0170639	72	0.437112	0.0985708	1.33095	64.5898	65.0615
Fish and seafood	Squid ball and related product	2014	0.00119081	0	0	5	0.479659	0.387931	0.867582	73.4	65.0615
Fish and seafood	Threadfin (ngor he)	2014	0.00921974	0	0	21	0.884217	0.794118	1.42105	63.2381	65.0615
Fish and seafood	Trout / Cod	2014	0.00722374	0	0	26	0.559562	0.312163	2.1025	65.6154	65.0615
Fish and seafood	Tuna	2014	0.00402002	0	0	11.3333	0.686421	0.553253	1.48957	62.8968	65.0615
Fruit and fruit products	Aloe vera	2014	7.80253e-05	0	0	2	0.0785714	0.0785714	0.104286	60	65.0615
Fruit and fruit products	Apple	2014	0.219267	0	1.625	275	1.60583	1.42188	3.542	65.4291	65.0615
Fruit and fruit products	Avocado	2014	0.0310096	0	0	47	1.3288	1.14286	2.78092	63.0851	65.0615
Fruit and fruit products	Banana	2014	0.137099	0	1.09677	182	1.51712	1.17241	3.19814	67.1484	65.0615
Fruit and fruit products	Blueberry	2014	0.06984	0	0	47	2.99272	2.5	7.44909	61	65.0615
Fruit and fruit products	Coconut flesh	2014	0.00220391	0	0	48.5	0.158834	0.152815	0.441813	66.2408	65.0615
Fruit and fruit products	Coconut milk	2014	0.0420192	0	0.263859	127	0.6735	0.632578	1.39084	66.6466	65.0615
Fruit and fruit products	Coconut water	2014	0.0443845	0	0	30	2.97968	2.55208	6.05305	62.2667	65.0615
Fruit and fruit products	Dragonfruit	2014	0.00895945	0	0	35	0.515552	0.342742	1.25909	67.9714	65.0615
Fruit and fruit products	Dried apricot	2014	0.000181024	0	0	1	0.364583	0.364583	0.364583	48	65.0615
Fruit and fruit products	Dried dates	2014	0.0028635	0	0	60	0.105326	0.0640945	0.285969	63.9961	65.0615
Fruit and fruit products	Dried mango	2014	0.000849503	0	0	2	0.855449	0.855449	1.54009	65.5	65.0615
Fruit and fruit products	Dried prunes	2014	0.000550105	0	0	4	0.265595	0.274991	0.403196	61.2	65.0615
Fruit and fruit products	Dried raisins	2014	0.00130982	0	0	22.5	0.15375	0.0251504	0.774845	60.0072	65.0615
Fruit and fruit products	Durian	2014	0.00623871	0	0	13	0.96652	1.08621	1.6506	67.9231	65.0615
Fruit and fruit products	Grape	2014	0.0244504	0	0	81	0.607939	0.4	2.65	63.6296	65.0615
Fruit and fruit products	Guava	2014	0.0418792	0	0	42	2.00821	1.84944	4.34157	65.1667	65.0615
Fruit and fruit products	Jackfruit	2014	0.00582909	0	0	19	0.617883	0.605172	0.917117	67.5789	65.0615
Fruit and fruit products	Jam	2014	0.000620289	0	0	11.875	0.148499	0.139093	0.240412	63.1167	65.0615
Fruit and fruit products	Kaya	2014	0.013226	0	0.12	186	0.162422	0.128709	0.437778	65.5054	65.0615
Fruit and fruit products	Kiwi	2014	0.02692	0	0	45	1.20482	0.991071	2.55845	64.3111	65.0615
Fruit and fruit products	Lime / calamansi	2014	0.0215678	0	0.0163467	123.6	0.813456	0.444132	3.13752	64.539	65.0615
Fruit and fruit products	Longan	2014	0.00116788	0	0	8	0.294013	0.244483	0.508759	62.5	65.0615
Fruit and fruit products	Mandarin orange	2014	0.00825165	0	0	12	1.3849	1.36912	2.26125	62.5	65.0615
Fruit and fruit products	Mango	2014	0.0173677	0	0	34	1.02878	1.0102	1.93501	64.9118	65.0615
Fruit and fruit products	Mangosteen	2014	0.00202531	0	0	2	2.03949	2.03949	2.17195	70	65.0615
Fruit and fruit products	Melon	2014	0.0344492	0	0	21	3.30384	2.21484	9.1125	63.8571	65.0615
Fruit and fruit products	Orange	2014	0.0461823	0	0.230769	56.8	1.72144	1.46701	3.48639	64.7671	65.0615
Fruit and fruit products	Papaya	2014	0.0688799	0	0	57	2.43376	2.13769	5.36267	62.7719	65.0615
Fruit and fruit products	Peach	2014	0.00375585	0	0	7	1.08061	1.25862	2.09145	56.8571	65.0615
Fruit and fruit products	Pear	2014	0.0138946	0	0	28	0.999421	0.912279	1.61652	67.6607	65.0615
Fruit and fruit products	Persimmon	2014	0.00208902	0	0	11	0.382481	0.10388	1.28233	65.5455	65.0615
Fruit and fruit products	Pineapple	2014	0.0604139	0	0.065668	117	1.03995	0.412815	4.75291	65.5556	65.0615
Fruit and fruit products	Plum	2014	0.000411749	0	0	4	0.207315	0.241667	0.256339	56.5	65.0615
Fruit and fruit products	Pomelo	2014	0.00343977	0	0	6	1.15462	0.945989	2.14685	61	65.0615
Fruit and fruit products	Rambutan	2014	0.00206368	0	0	1	4.15625	4.15625	4.15625	80	65.0615
Fruit and fruit products	Soursop	2014	0.000890506	0	0	2	0.896739	0.896739	1.43967	72	65.0615
Fruit and fruit products	Starfruit	2014	0.000682073	0	0	2	0.686848	0.686848	0.850992	60.5	65.0615
Fruit and fruit products	Strawberry	2014	0.0173283	0	0	49	0.712227	0.321333	2.34336	60.7755	65.0615
Fruit and fruit products	Water chestnut	2014	0.00536443	0	0	48	0.225083	0.0863367	0.812206	64.375	65.0615
Fruit and fruit products	Watermelon	2014	0.121279	0	0	60	4.07093	3.52	9.75572	65.2	65.0615
Fruiting vegetables	Bitter gourd	2014	0.0484077	0	0.230763	151	0.645649	0.32967	2.48468	64.0132	65.0615
Fruiting vegetables	Bottle gourd	2014	0.00799145	0	0	4.66667	2.99569	2.89379	5.34222	62.3333	65.0615
Fruiting vegetables	Brinjal	2014	0.0286236	0	0.22198	180	0.322056	0.249524	0.956671	63.2778	65.0615
Fruiting vegetables	Capsicum	2014	0.00524487	0	0.003718	85.6667	0.11852	0.0432208	0.52585	66.0678	65.0615
Fruiting vegetables	Chilli	2014	0.00597984	0	0.0290193	269.4	0.0702178	0.0370002	0.224037	65.6518	65.0615
Fruiting vegetables	Cucumber	2014	0.0277777	0	0.123065	138.5	0.415268	0.196163	1.43719	65.6761	65.0615
Fruiting vegetables	Ladies finger	2014	0.01545	0	0	98	0.317514	0.174147	1.2689	63.8571	65.0615
Fruiting vegetables	Tomato	2014	0.125365	0	0.55659	257	0.809994	0.448466	3.22992	64.8218	65.0615
Fruiting vegetables	Winter melon	2014	0.0168818	0	0	18	1.88889	1.13471	5.52075	66.1667	65.0615
Fruiting vegetables	Zucchini	2014	0.000970287	0	0	3.5	0.525998	0.486519	0.869197	61	65.0615
Fungi, seaweed	Black jelly fungus	2014	0.0070001	0	0	46	0.306482	0.183361	0.821619	64.6957	65.0615
Fungi, seaweed	Canned mushroom	2014	0.00015775	0	0	1	0.317708	0.317708	0.317708	48	65.0615
Fungi, seaweed	Dried mushroom	2014	0.0044878	0	0.0309757	261	0.03463	0.0232613	0.0983871	64.387	65.0615
Fungi, seaweed	Dried seaweed	2014	0.000998375	0	0	44	0.0456984	0.0408333	0.119647	58.3636	65.0615
Fungi, seaweed	Fresh mushroom	2014	0.012415	0	0.022597	58.2857	0.501076	0.268971	1.4529	64.1187	65.0615
Fungi, seaweed	Seaweed	2014	0.00406063	0	0	7.5	1.43491	0.827094	3.51156	58.125	65.0615
Fungi, seaweed	White jelly fungus	2014	0.00244945	0	0	13	0.379477	0.1	1.30588	66.7692	65.0615
Grains and grain-based products	Barley	2014	0.0398996	0	0	37.5	1.78854	1.23642	4.27836	62.6885	65.0615
Grains and grain-based products	Breakfast cereal	2014	0.0178833	0	0.108456	109	0.330431	0.245479	0.748473	61.4771	65.0615
Grains and grain-based products	Brown rice	2014	0.0649654	0	0.454545	78.6667	1.34495	1.06093	3.51881	67.1996	65.0615
Grains and grain-based products	Buckwheat noodle	2014	0.025792	0	0	13	3.99578	4.44444	7.95833	66.7692	65.0615
Grains and grain-based products	Chapati	2014	0.00546353	0	0	23.5	0.497586	0.40066	1.09321	73.5335	65.0615
Grains and grain-based products	Coconut rice	2014	0.00582132	0	0	6	1.95402	1.61964	3.5721	61.5	65.0615
Grains and grain-based products	Corn	2014	0.0140095	0	0.0225604	40.3333	1.0729	0.630709	2.51903	64.0547	65.0615
Grains and grain-based products	Glutinous rice	2014	0.023608	0	0	68	0.699213	0.263843	3.10359	66.1618	65.0615
Grains and grain-based products	Instant noodle	2014	0.103062	0	0.479221	72	2.75553	2.49526	5.65921	63.3138	65.0615
Grains and grain-based products	Noodles, wheat (e.g. ban mian)	2014	0.189089	0	1.25714	144	2.64462	2.1859	5.85139	62.2014	65.0615
Grains and grain-based products	Oat	2014	0.0681447	0	0.443015	171	0.802594	0.531915	2.56748	62.7193	65.0615
Grains and grain-based products	Pasta	2014	0.102874	0	0.496615	158	1.31131	0.745385	4.66628	66.1519	65.0615
Grains and grain-based products	Rice dumpling	2014	0.0141451	0	0	13	2.1914	2.2561	3.2838	61.0769	65.0615
Grains and grain-based products	Rice noodle	2014	0.155062	0	0.945532	196	1.29991	1.10436	2.89279	65.9121	65.0615
Grains and grain-based products	Roti prata	2014	0.0276113	0	0.257576	59.6667	0.874968	0.802135	1.63385	68.1651	65.0615
Grains and grain-based products	Thosai	2014	0.0256984	0	0	67	0.772488	0.625	1.95925	66.3134	65.0615
Grains and grain-based products	Udon	2014	0.0107167	0	0	23	0.938412	1.06818	1.64462	69.1739	65.0615
Grains and grain-based products	Vermicelli	2014	0.02258	0	0	38.5	1.17687	0.890875	3.03264	64.9598	65.0615
Grains and grain-based products	White basmati rice	2014	0.109184	0	0.793651	139	1.58199	1.37143	3.39039	69.1439	65.0615
Grains and grain-based products	White japonica rice	2014	0.0511611	0	0	64	1.60998	1.32456	3.72083	62.625	65.0615
Grains and grain-based products	White jasmine rice	2014	0.751849	0.419489	3.28063	672.667	2.52427	2.08904	6.03087	64.1666	65.0615
Grains and grain-based products	Yellow and egg noodle	2014	0.303175	0	1.85477	352	1.6844	1.16951	4.99491	65.9572	65.0615
Leafy vegetables, herbs	Basil	2014	0.000732289	0	0	39.3333	0.0586424	0.0186588	0.253755	64.1988	65.0615
Leafy vegetables, herbs	Bayam	2014	0.00270095	0	0	16	0.55636	0.624306	0.994071	61.7222	65.0615
Leafy vegetables, herbs	Chye sim	2014	0.0774707	0	0.421279	256	0.606208	0.256317	2.24513	64.1427	65.0615
Leafy vegetables, herbs	Coriander	2014	0.00407337	0	0.012246	211	0.0690018	0.0177034	0.289763	65.3185	65.0615
Leafy vegetables, herbs	Kailan	2014	0.0467168	0	0.134962	120	0.784063	0.481582	2.40653	66.225	65.0615
Leafy vegetables, herbs	Kale	2014	0.00373053	0	0	16	0.47568	0.421032	0.956378	62.5145	65.0615
Leafy vegetables, herbs	Kang kong	2014	0.0230425	0	0.0240738	136	0.341232	0.141346	1.43444	64.3309	65.0615
Leafy vegetables, herbs	Lettuce	2014	0.0408949	0	0.239161	253	0.325543	0.193846	0.775385	64.3083	65.0615
Leafy vegetables, herbs	Malabar	2014	0.000580703	0	0	4	0.292384	0.333108	0.458821	69	65.0615
Leafy vegetables, herbs	Mint leaf	2014	0.000437382	0	0	6	0.146815	0.115336	0.359111	57	65.0615
Leafy vegetables, herbs	Nai bai	2014	0.00225057	0	0	11	0.412059	0.317895	0.91191	70.5455	65.0615
Leafy vegetables, herbs	Pandan leaf	2014	0.00444195	0	0.0270152	417	0.0217138	0.017761	0.0432411	66.8321	65.0615
Leafy vegetables, herbs	Spinach	2014	0.0882391	0	0.476471	185	0.960614	0.536029	2.82558	64.1135	65.0615
Leafy vegetables, herbs	Sweet potato leaf	2014	0.013848	0	0	16	1.74312	2.1132	2.6396	58.75	65.0615
Leafy vegetables, herbs	Watercress	2014	0.0126198	0	0	19	1.3377	0.874286	2.96262	65.6316	65.0615
Leafy vegetables, herbs	Xiao bai cai	2014	0.0480399	0	0.257536	125	0.63533	0.393105	1.91277	65.1381	65.0615
Legumes	Beancurd dessert	2014	0.0136448	0	0	18	1.5267	1.45348	2.47727	68.3889	65.0615
Legumes	Beansprout	2014	0.093616	0	0.339935	512	0.368247	0.138457	1.82905	66.582	65.0615
Legumes	Dried bean	2014	0.00453973	0	0	14	0.771679	0.569159	1.81069	64.6755	65.0615
Legumes	Fermented soybean product	2014	0.00257089	0	0.0059491	49.2	0.144283	0.0695854	0.420045	64.424	65.0615
Legumes	Lentil	2014	0.0157925	0	0	19	1.674	1.23529	3.88756	70.0526	65.0615
Legumes	Long bean	2014	0.0305843	0	0.156	149	0.413401	0.275294	1.05825	64.1208	65.0615
Legumes	Pea	2014	0.0100349	0	0	53.25	0.409419	0.24657	1.30645	62.1959	65.0615
Legumes	Pea sprout	2014	0.00130136	0	0	7	0.374419	0.376786	0.790602	62.8571	65.0615
Legumes	Soy beancurd, tofu, tau kwa, taupok, tempeh	2014	0.0394354	0	0.187749	139.2	0.588283	0.404096	1.64	66.2773	65.0615
Legumes	Soy milk	2014	0.0569973	0	0	47.3333	2.26823	2.11984	3.92585	64.6524	65.0615
Legumes	Soybean	2014	0.0104625	0	0	41	0.806055	0.389017	2.73311	64.1893	65.0615
Meat and meat products	Beef bacon	2014	0.000423697	0	0	1	0.853326	0.853326	0.853326	59.5	65.0615
Meat and meat products	Beef, no fat	2014	0.0130035	0	0	29	0.788307	0.674875	1.55951	66.8756	65.0615
Meat and meat products	Beef, with fat	2014	0.0410235	0	0.144325	64.25	1.04339	0.710609	2.90284	67.6968	65.0615
Meat and meat products	Chicken	2014	0.0584151	0	0.237961	112.9	1.15099	0.85914	2.89759	66.1397	65.0615
Meat and meat products	Chicken ham, bologna	2014	0.0157556	0	0	81	0.39175	0.35	0.857143	64.3704	65.0615
Meat and meat products	Chicken nugget	2014	0.0119324	0	0	35	0.644098	0.565977	1.31904	67.3529	65.0615
Meat and meat products	Chicken sausage, hot dog, cocktail	2014	0.0147855	0	0	54	0.545348	0.414812	1.23702	67.7623	65.0615
Meat and meat products	Chinese sausage (eg. lup cheong)	2014	0.0139887	0	0.085643	183	0.283573	0.252101	0.481198	68.3351	65.0615
Meat and meat products	Duck	2014	0.0261301	0	0	38	1.01332	0.70873	2.42614	63.5803	65.0615
Meat and meat products	Mutton, no fat	2014	0.00823841	0	0	32.3333	0.761969	0.632812	1.5857	71.1775	65.0615
Meat and meat products	Pork bacon	2014	0.00396333	0	0	26	0.259306	0.263128	0.421305	63.7245	65.0615
Meat and meat products	Pork ham, bologna	2014	0.0070542	0	0	27	0.487828	0.291968	1.42584	65.5905	65.0615
Meat and meat products	Pork luncheon meat	2014	0.0194396	0	0	42	1.1938	0.380238	3.57281	65.6688	65.0615
Meat and meat products	Pork meat ball	2014	0.014254	0	0	41.5	0.752335	0.62066	1.47621	67.3833	65.0615
Meat and meat products	Pork organ	2014	0.00431371	0	0	19.5	0.504976	0.307547	1.23459	63.8575	65.0615
Meat and meat products	Pork, no fat	2014	0.0634189	0	0.400163	207.5	0.485605	0.331404	1.42207	64.3853	65.0615
Meat and meat products	Pork, with fat	2014	0.0849036	0	0.51911	219.833	0.77754	0.56652	2.1015	66.5024	65.0615
Meat and meat products	Prawn meat ball	2014	0.00234261	0	0	9	0.524224	0.415385	0.927851	70.4444	65.0615
Milk and dairy products	Butter, regular	2014	0.0116949	0	0.0789474	202.5	0.129603	0.0839475	0.348725	62.3081	65.0615
Milk and dairy products	Cheese, regular	2014	0.0149322	0	0.0644423	109.25	0.379364	0.315324	1.03929	65.6602	65.0615
Milk and dairy products	Creamer	2014	0.0166231	0	0.046366	112	0.301612	0.194118	1.27053	65.2768	65.0615
Milk and dairy products	Fermented milk	2014	0.0479737	0	0	62	1.55837	1.19091	2.84529	62.129	65.0615
Milk and dairy products	Ice cream	2014	0.0268473	0	0	54	1.0013	1.00462	1.82641	66.4815	65.0615
Milk and dairy products	Margarine	2014	0.00265048	0	0	66	0.0970558	0.0714286	0.234651	68.4545	65.0615
Milk and dairy products	Milk, condensed	2014	0.00935443	0	0.0463369	110	0.170389	0.0949849	0.48853	67.2578	65.0615
Milk and dairy products	Milk, low fat	2014	0.0167508	0	0	11	3.06693	2.375	6.10211	57.6364	65.0615
Milk and dairy products	Milk, powdered, regular	2014	0.00912956	0	0.0176221	63	0.218055	0.122475	0.676845	60.0779	65.0615
Milk and dairy products	Milk, regular	2014	0.225059	0	1.55055	181	2.66625	1.90533	5.97508	63.523	65.0615
Milk and dairy products	Milk, skimmed	2014	0.109493	0	0	82	2.68926	1.97891	6.02221	65.9024	65.0615
Milk and dairy products	Yoghurt, regular	2014	0.0757768	0	0	68	2.24433	1.83065	4.86282	63.9118	65.0615
Nuts and seeds (including spices)	Peanut	2014	0.0121194	0	0.016575	130	0.187758	0.0515625	0.827214	64.8077	65.0615
Nuts and seeds (including spices)	Peanut butter	2014	0.0174287	0	0.144969	185	0.211454	0.156427	0.520536	64.4757	65.0615
Nuts and seeds (including spices)	Sesame seed	2014	0.000845464	0	0	17.1667	0.12114	0.0590432	0.368065	63.6895	65.0615
Root and tubers	Carrot	2014	0.0318115	0	0.177382	108	0.343421	0.174195	1.22302	67.0569	65.0615
Root and tubers	Lotus root	2014	0.0141894	0	0	47	0.608031	0.378363	2.09538	61.2553	65.0615
Root and tubers	Potato	2014	0.0655648	0	0.436413	148.25	0.625546	0.422854	1.69822	65.1458	65.0615
Root and tubers	Pumpkin	2014	0.0341234	0	0	38	1.80854	0.459375	7.04087	60.0526	65.0615
Root and tubers	Sweet potato	2014	0.0234149	0	0	73	0.645994	0.560345	1.38169	64.8219	65.0615
Root and tubers	Yam	2014	0.00840909	0	0	24	0.499692	0.318416	1.53616	63.249	65.0615
RTE savouries	Fish based snack	2014	0.00102094	0	0	2	0.732572	0.4025	1.36394	63.3333	65.0615
RTE savouries	Fried chips and cracker	2014	0.00396003	0	0	23	0.450945	0.359167	0.888011	60.8319	65.0615
RTE savouries	Popcorn	2014	0.000309845	0	0	5	0.124805	0.138158	0.22876	73.6	65.0615
RTE savouries	Roasted nut snack	2014	0.0023087	0	0.00357857	45.4286	0.168934	0.0698711	0.577983	64.644	65.0615
RTE savouries	You tiao	2014	0.000468674	0	0	2	0.471955	0.471955	0.540465	62	65.0615
Sauces and condiments	Cheese sauce	2014	0.00224655	0	0	50	0.205661	0.175735	0.496289	65.36	65.0615
Sauces and condiments	Chilli powder	2014	0.00103148	0	0.00140188	76.4	0.0289191	0.0188596	0.0821933	64.4916	65.0615
Sauces and condiments	Chilli sauce	2014	0.00315601	0	0.0804548	306	0.220895	0.184949	0.484984	64.5204	65.0615
Sauces and condiments	Cream sauce	2014	0.0038461	0	0	16	0.516403	0.348889	1.28319	68.875	65.0615
Sauces and condiments	Fish sauce	2014	0.00541764	0	0.0328795	448	0.0249112	0.00840269	0.0814467	65.7054	65.0615
Sauces and condiments	Mayonnaise	2014	0.00313477	0	0.0357143	74.5	0.147172	0.121975	0.322611	63.668	65.0615
Sauces and condiments	MSG	2014	0.000676599	0	0	48.5	0.0310469	0.0342772	0.0516345	63.5373	65.0615
Sauces and condiments	Mustard sauce	2014	0.00160447	0	0	18	0.359044	0.321429	0.710236	62.2778	65.0615
Sauces and condiments	Oil, sesame	2014	0.0148141	0	0.0772283	930	0.0326429	0.0153304	0.115199	65.8591	65.0615
Sauces and condiments	Oyster sauce	2014	0.014296	0	0.11453	429	0.0811047	0.0640244	0.213363	65.9907	65.0615
Sauces and condiments	Pepper, black	2014	0.00154225	0	0.00343134	120.5	0.227425	0.100198	0.816165	68.3013	65.0615
Sauces and condiments	Pepper, white, powder	2014	0.00436526	0	0.0203331	814	0.0123305	0.00684638	0.0350124	65.3108	65.0615
Sauces and condiments	Salt	2014	0.0145114	0.00486841	0.0762195	1310	0.0240148	0.00945378	0.094648	65.7015	65.0615
Sauces and condiments	Sambal chilli/belacan	2014	0.0114442	0	0.0618462	99.6667	0.322041	0.122138	1.38456	67.4379	65.0615
Sauces and condiments	Satay sauce	2014	0.013426	0	0	27	1.93142	1.81845	3.89387	67.037	65.0615
Sauces and condiments	Soy sauce, dark	2014	0.0232951	0	0.121873	504.5	0.0926122	0.0496178	0.242647	65.5319	65.0615
Sauces and condiments	Soy sauce, light	2014	0.0403717	0.0134012	0.193605	1259	0.072082	0.0433952	0.234901	65.1859	65.0615
Sauces and condiments	Sugar, white	2014	0.00874838	0	0.0443573	304.6	0.0544367	0.0293744	0.199094	65.7407	65.0615
Sauces and condiments	Teriyaki sauce	2014	0.00173283	0	0	37	0.193885	0.163839	0.423964	62.6486	65.0615
Sauces and condiments	Thousand island sauce	2014	0.00151305	0	0	17	0.253158	0.16831	0.576091	62.5988	65.0615
Sauces and condiments	Tomato sauce	2014	0.00875386	0	0.0276716	95	0.231662	0.133888	0.630329	65.3742	65.0615
Sauces and condiments	Vinegar	2014	0.00343826	0	0.00319879	37	0.420292	0.271253	1.32557	63.2414	65.0615
Stalk, stem and bulb vegetables	Asparagus	2014	0.00781969	0	0	21	0.749946	0.34125	3.15	64.1429	65.0615
Stalk, stem and bulb vegetables	Bamboo shoot	2014	0.00293181	0	0	12	0.492055	0.359849	1.41565	64.75	65.0615
Stalk, stem and bulb vegetables	Celery	2014	0.00896042	0	0	67	0.269348	0.0612245	1.04756	67.0896	65.0615
Stalk, stem and bulb vegetables	Dried lily bulb	2014	3.24369e-05	0	0	1	0.065328	0.065328	0.065328	50	65.0615
Stalk, stem and bulb vegetables	Garlic	2014	0.0227563	0.00972323	0.0747052	522	0.0479771	0.0212549	0.144126	66.2711	65.0615
Stalk, stem and bulb vegetables	Ginger	2014	0.017184	0.00167826	0.0510278	413.333	0.0777271	0.0323508	0.234261	66.8348	65.0615
Stalk, stem and bulb vegetables	Lily bulb	2014	0.00017526	0	0	2	0.176486	0.176486	0.248049	52.5	65.0615
Stalk, stem and bulb vegetables	Onion	2014	0.0380954	0	0.201427	317.4	0.243001	0.0875155	0.947577	65.3685	65.0615
Stalk, stem and bulb vegetables	Spring onion	2014	0.00981968	0	0.0352985	315.75	0.103853	0.0465971	0.323204	66.3845	65.0615
Stalk, stem and bulb vegetables	Turmeric	2014	0.0026454	0	0.00809595	97	0.148058	0.135186	0.373789	67.2613	65.0615
Tap water, drinking water	Tap water	2014	29.448	27.1552	53.8763	2014	29.4626	27.1552	53.8763	65.0596	65.0615
Vegetable protein	Mock meat (gluten based)	2014	0.000437606	0	0	6	0.14689	0.110458	0.319115	63.5	65.0615
Vegetable protein	Mock meat (soy based)	2014	0.00464142	0	0	10	0.850509	0.582734	1.92284	60.759	65.0615
